# Supplementary material for: Autoimmune Myocarditis and Arrhythmogenic Mitral Valve Prolapse: An Unexpected Overlap Syndrome
Source: J Cardiovasc Dev Dis. 2021 Nov 6;8(11):151. doi: 10.3390/jcdd8110151 (PMC8619916; doi:10.3390/jcdd8110151)
Supplement: Supplementary file 1 [file jcdd-08-00151-s001.zip]

Archive with 1 entries (1 files):
- jcdd-1452020-supplementary.avi
